# Supplementary material for: Comprehensibility of Contraindications in German, UK and US Summaries of Product Characteristics/Prescribing Information—A Comparative Qualitative and Quantitative Analysis
Source: J Clin Med. 2022 Jul 18;11(14):4167. doi: 10.3390/jcm11144167 (PMC9316253; doi:10.3390/jcm11144167)
Supplement: Supplementary file 1 [file jcm-11-04167-s001.zip]

Archive with 5 entries (5 files):
- Supplemental Figures_20220718_clean.pdf
- Supplemental Table S1_20220310.pdf
- Supplemental Table S2_20220310.pdf
- Supplemental Table S3_20220310.pdf
- Supplemental Table S4_20220408.pdf
